# Supplementary material for: The circular RNA circSlc7a11 promotes bone cancer pain pathogenesis in rats by modulating LLC-WRC 256 cell proliferation and apoptosis
Source: Mol Cell Biochem. 2021 Jan 12;476(4):1751–63. doi: 10.1007/s11010-020-04020-1 (PMC7940317; doi:10.1007/s11010-020-04020-1)
Supplement: Supplementary file 1 — (xlsx 11 kb) [file 11010_2020_4020_MOESM1_ESM.xlsx]

## Sheet: Supplemental Table 1
Supplemental Table 1. A list of circRNAs that were differentially expressed between the Sham and BCP groups.
CircRNA ID	Gene ID	Sham-TPM	BCP-TPM	log2Ratio(BCP/Sham)	Up-Down-Regulation (BCP/Sham)	circRNA_Length
chr11:34495233|34500943	Hlcs	0.001	608.859	19.216	Up	1281
chr17:43258446|43290432	Lrrc16a	0.001	405.906	18.631	Up	1448
chr2:139502624|139520450	Slc7a11	0.001	405.906	18.631	Up	729
chr3:160491308|160495240	Stk4	0.001	380.537	18.538	Up	622
chr11:47165426|47169764	Cep97	557.359	0.001	-19.088	Down	830
chr12:8189807|8220963	Mtus2	477.737	0.001	-18.866	Down	676
chr8:23048110|23048640	Elavl3	460.043	0.001	-18.811	Down	531
chr9:1442054|1485363	Tbc1d5	442.349	0.001	-18.755	Down	828
