# Supplementary material for: The circular RNA circSlc7a11 promotes bone cancer pain pathogenesis in rats by modulating LLC-WRC 256 cell proliferation and apoptosis
Source: Mol Cell Biochem. 2021 Jan 12;476(4):1751–63. doi: 10.1007/s11010-020-04020-1 (PMC7940317; doi:10.1007/s11010-020-04020-1)
Supplement: Supplementary file 2 — (xlsx 27 kb) [file 11010_2020_4020_MOESM2_ESM.xlsx]

## Sheet: Supplemental Table 2
Supplemental Table 2. mRNAs that were differentially expressed between LLC-WRC 256 cells and LLC-WRC 256 cells overexpressing circSlc7a11.
geneID	geneLength	vector-Expression	circSlc7a11-Expression	vector-RPKM	circSlc7a11-RPKM	log2 Ratio(circSlc7a11/vector)	Up-Down-Regulation(circSlc7a11/vector)	P-value	FDR
Cxcl11	1054	0	9	0.001	0.703664	9.45874	Up	0.0037816	0.0362442
Pdzd9	936	0	5	0.001	0.440208	8.78204	Up	0.0464534	0.208218
Kiss1r	1502	0	8	0.001	0.438918	8.77781	Up	0.00707962	0.0569746
Wnt7b	1028	0	5	0.001	0.400812	8.64678	Up	0.0464534	0.208138
Galr3	1163	0	5	0.001	0.354286	8.46877	Up	0.0464534	0.208619
Tekt2	1532	0	6	0.001	0.322742	8.33424	Up	0.0248132	0.136878
Dnase1	1291	0	5	0.001	0.319159	8.31813	Up	0.0464534	0.20878
Htra4	2256	0	6	0.001	0.219167	7.77589	Up	0.0248132	0.136943
Rab15	3391	0	7	0.001	0.170112	7.41034	Up	0.013254	0.0887537
Syt17	2623	0	5	0.001	0.157085	7.2954	Up	0.0464534	0.208539
Rarb	3091	0	5	0.001	0.133301	7.05855	Up	0.0464534	0.208298
Asic1	3771	0	5	0.001	0.109264	6.77167	Up	0.0464534	0.2087
Cacnb4	3790	0	5	0.001	0.108716	6.76442	Up	0.0464534	0.208459
Dock1	6785	0	5	0.001	0.0607273	5.92427	Up	0.0464534	0.208058
Rtp3	1960	1	64	0.0482089	2.69084	5.80261	Up	1.24e-16	2.16e-14
Celsr3	11868	0	5	0.001	0.0347181	5.11762	Up	0.0464534	0.208378
Ifit3	2026	3	74	0.139915	3.00993	4.4271	Up	6.05e-17	1.1e-14
Oasl	1980	139	2860	6.63335	119.032	4.16547	Up	0	0
Rsad2	3593	79	1526	2.07756	34.9994	4.07437	Up	4e-307	1.55e-303
Cxcl10	1134	418	5670	34.8294	412.034	3.56439	Up	0	0
Mgat4d	1350	1	11	0.0699922	0.671464	3.26204	Up	0.00711052	0.0570655
Isg15	663	111	1168	15.8195	145.175	3.19802	Up	4.86e-193	1.41e-189
Mx2	2565	2	21	0.073676	0.674676	3.19493	Up	0.000134959	0.00273797
C1ql3	768	1	10	0.123033	1.07301	3.12454	Up	0.0123708	0.0843926
Kcnt1	3714	1	10	0.0254414	0.221882	3.12454	Up	0.0123708	0.0844421
Drp2	3140	1	10	0.0300922	0.262442	3.12454	Up	0.0123708	0.0844916
Rln3	470	1	9	0.201041	1.578	2.97254	Up	0.021398	0.123113
Jam2	4132	1	9	0.0228677	0.179492	2.97254	Up	0.021398	0.123052
Camk4	1756	1	8	0.0538095	0.37543	2.80261	Up	0.036762	0.18025
Cdo1	1457	1	8	0.0648521	0.452474	2.80261	Up	0.036762	0.180174
Ptk2b	3848	9	64	0.220999	1.37059	2.63269	Up	5.36e-10	3.97e-08
Kcnab2	1590	3	19	0.178282	0.984736	2.46558	Up	0.00151283	0.0180686
Acacb	7345	2	12	0.0257289	0.134633	2.38757	Up	0.0154481	0.0992785
Rsg1	517	2	11	0.36553	1.75334	2.26204	Up	0.0253742	0.138464
Ifi27l2b	451	169	926	35.4074	169.199	2.2566	Up	1.1e-105	1.6e-102
Asb14	2008	2	10	0.094113	0.410393	2.12454	Up	0.0413024	0.194487
RGD1309808	1098	10	50	0.86056	3.75259	2.12454	Up	1.43e-06	5.37e-05
Casp1	1302	4	18	0.29029	1.13927	1.97254	Up	0.00709526	0.057061
Cct6b	1774	3	13	0.159791	0.603884	1.91809	Up	0.0267586	0.143266
Gzmb	1445	6	26	0.392344	1.48275	1.91809	Up	0.00130803	0.0162388
Mt3	376	4	16	1.00521	3.50668	1.80261	Up	0.0172776	0.107248
Lct	6117	3	12	0.0463411	0.161661	1.80261	Up	0.0419584	0.196701
Fam217a	1875	3	12	0.151183	0.527404	1.80261	Up	0.0419584	0.196622
Adm	1387	6	22	0.40875	1.3071	1.67708	Up	0.0072246	0.0576236
Rtp4	1928	110	400	5.391	17.0969	1.66511	Up	9.67e-32	4.5e-29
Anpep	3320	5	18	0.142303	0.446784	1.65061	Up	0.0169774	0.106177
Cmpk2	3054	500	1658	15.4698	44.7383	1.53206	Up	3.57e-112	5.93e-109
Gadd45b	1276	16	52	1.18482	3.35827	1.50305	Up	0.00010308	0.00220656
Irg1	2143	8	26	0.352737	0.999804	1.50305	Up	0.00668472	0.0544742
RGD1565367	1989	5	16	0.23753	0.662901	1.48068	Up	0.0382232	0.185
Oasl2	1743	224	704	12.1432	33.2843	1.45469	Up	3.39e-45	2.32e-42
Clec12a	1000	14	43	1.32285	3.5435	1.42152	Up	0.000726156	0.0105569
Tlr6	2700	7	20	0.244973	0.610421	1.31718	Up	0.032415	0.164907
Pex12	2347	9	25	0.362337	0.87779	1.27654	Up	0.0188007	0.113555
LOC362863	3824	8	22	0.197677	0.474098	1.26204	Up	0.0294688	0.153198
Hid1	3232	11	30	0.321592	0.764915	1.25007	Up	0.0109968	0.077658
MAST1	4711	13	32	0.260744	0.559758	1.10217	Up	0.0173092	0.107216
Apol9a	1568	81	197	4.88115	10.3534	1.08481	Up	3.1e-09	2.01e-07
Lekr1	2542	12	29	0.446056	0.940126	1.07563	Up	0.0266132	0.142816
Ankrd16	1342	22	53	1.54901	3.25452	1.0711	Up	0.00255922	0.0271422
Fndc8	2406	10	24	0.392724	0.822014	1.06565	Up	0.0462742	0.208216
RGD1561102	788	7	0	0.839373	0.001	-9.71317	Down	0.00443596	0.0408677
Lhfpl5	1351	7	0	0.489583	0.001	-8.93541	Down	0.00443596	0.0409
Ndufa4l2	943	4	0	0.400804	0.001	-8.64675	Down	0.0438786	0.202523
Hapln3	1322	5	0	0.357373	0.001	-8.48129	Down	0.0204408	0.119795
Ptgir	1360	5	0	0.347388	0.001	-8.4404	Down	0.0204408	0.119916
Odf3	1141	4	0	0.331251	0.001	-8.37178	Down	0.0438786	0.203087
Znrf4	1189	4	0	0.317879	0.001	-8.31233	Down	0.0438786	0.203006
Grap	1536	5	0	0.307583	0.001	-8.26483	Down	0.0204408	0.119495
Ptger2	1353	4	0	0.279348	0.001	-8.12592	Down	0.0438786	0.202203
Scrt1	1725	4	0	0.219106	0.001	-7.77549	Down	0.0438786	0.201883
Kcnk12	1891	4	0	0.199872	0.001	-7.64293	Down	0.0438786	0.202925
Gprc5b	2549	5	0	0.185346	0.001	-7.53408	Down	0.0204408	0.119976
Magee2	2125	4	0	0.177863	0.001	-7.47462	Down	0.0438786	0.202443
Micalcl	2326	4	0	0.162493	0.001	-7.34423	Down	0.0438786	0.202845
Lingo1	2484	4	0	0.152157	0.001	-7.24942	Down	0.0438786	0.202123
Gnrhr	2623	4	0	0.144094	0.001	-7.17086	Down	0.0438786	0.202604
Kcns1	2701	4	0	0.139933	0.001	-7.12859	Down	0.0438786	0.201963
Fmnl1	3659	5	0	0.129119	0.001	-7.01256	Down	0.0204408	0.119555
Rmt1	4416	6	0	0.128382	0.001	-7.0043	Down	0.00952232	0.0709452
Sim2	3683	5	0	0.128278	0.001	-7.00313	Down	0.0204408	0.119615
Dusp27	3899	5	0	0.121171	0.001	-6.92091	Down	0.0204408	0.119675
Dclk2	3980	5	0	0.118705	0.001	-6.89124	Down	0.0204408	0.119856
Dsc2	4507	5	0	0.104825	0.001	-6.71184	Down	0.0204408	0.119735
Slc4a10	3623	4	0	0.104322	0.001	-6.7049	Down	0.0438786	0.202283
Adgrb3	5473	6	0	0.103588	0.001	-6.69471	Down	0.00952232	0.0708999
Cdh11	5173	4	0	0.0730636	0.001	-6.19108	Down	0.0438786	0.202043
Kif21b	5387	4	0	0.0701611	0.001	-6.1326	Down	0.0438786	0.202363
Pik3c2g	5957	4	0	0.0634477	0.001	-5.9875	Down	0.0438786	0.202684
Malrd1	6468	4	0	0.058435	0.001	-5.86876	Down	0.0438786	0.202764
Il12rb2	2610	8	1	0.289623	0.0315735	-3.19739	Down	0.0120008	0.0825455
LOC679149	1442	8	1	0.524213	0.0571476	-3.19739	Down	0.0120008	0.0824968
Coro1a	1600	8	1	0.472447	0.0515043	-3.19739	Down	0.0120008	0.0825943
Fam110b	1647	7	1	0.401595	0.0500345	-3.00474	Down	0.0233918	0.131339
Ceacam20	1774	14	2	0.745689	0.0929052	-3.00474	Down	0.000913462	0.0125885
Cdc42bpg	5967	7	1	0.110847	0.0138104	-3.00474	Down	0.0233918	0.131276
Pde4b	3120	7	1	0.211996	0.0264125	-3.00474	Down	0.0233918	0.131213
Fgf11	678	14	2	1.95111	0.243088	-3.00474	Down	0.000913462	0.0125736
Slain1	2133	6	1	0.265793	0.0386343	-2.78235	Down	0.0451268	0.205194
Ly6g5b	585	6	1	0.969123	0.140866	-2.78235	Down	0.0451268	0.205114
Tas2r108	915	6	1	0.619603	0.0900622	-2.78235	Down	0.0451268	0.204874
Btn1a1	1575	6	1	0.35996	0.0523218	-2.78235	Down	0.0451268	0.205354
Arsg	1581	6	1	0.358594	0.0521233	-2.78235	Down	0.0451268	0.205274
Nup210l	5646	6	1	0.100414	0.0145956	-2.78235	Down	0.0451268	0.205435
Sox6	2698	6	1	0.210132	0.0305437	-2.78235	Down	0.0451268	0.204954
Plcl1	5235	6	1	0.108297	0.0157415	-2.78235	Down	0.0451268	0.205034
Tg	8461	17	3	0.18985	0.0292188	-2.69989	Down	0.000497802	0.00781254
Hist1h2bd	382	11	2	2.7209	0.43145	-2.65682	Down	0.00619732	0.0517332
Dnd1	1517	10	2	0.622871	0.108645	-2.51932	Down	0.0115283	0.0805324
Slc26a10	2330	10	2	0.405534	0.0707355	-2.51932	Down	0.0115283	0.0805807
Nptxr	4855	15	3	0.291934	0.0509208	-2.51932	Down	0.00169927	0.0198675
Egr3	1164	9	2	0.730589	0.141593	-2.36731	Down	0.0212114	0.122523
LOC100912071	2598	9	2	0.327331	0.0634387	-2.36731	Down	0.0212114	0.122706
Il1a	1992	9	2	0.42691	0.0827378	-2.36731	Down	0.0212114	0.122645
Tnxa-ps1	793	18	4	2.14478	0.415672	-2.36731	Down	0.000858938	0.0120076
B3galt1	2670	9	2	0.318504	0.061728	-2.36731	Down	0.0212114	0.122584
Pf4	318	13	3	3.86278	0.777423	-2.31287	Down	0.00561194	0.0482296
Fut2	2984	29	7	0.918296	0.193314	-2.24801	Down	3.52e-05	0.000901605
Col1a1	5826	16	4	0.259497	0.0565787	-2.19739	Down	0.00273092	0.0285985
Cldn20	660	8	2	1.14533	0.249718	-2.19739	Down	0.038533	0.185727
S100a5	445	8	2	1.69869	0.370368	-2.19739	Down	0.038533	0.18565
C1s	2899	15	4	0.488907	0.113704	-2.10428	Down	0.00480374	0.0429314
Slc14a1	1393	24	7	1.62796	0.414105	-1.975	Down	0.000546914	0.00841323
Trim43a	1356	10	3	0.696825	0.182316	-1.93435	Down	0.0310754	0.159697
RGD1308775	2518	10	3	0.375256	0.0981814	-1.93435	Down	0.0310754	0.159767
LOC500331	1435	19	6	1.25108	0.344558	-1.86035	Down	0.00323836	0.0325092
Kcnj11	3034	12	4	0.373722	0.108645	-1.78235	Down	0.0244678	0.135744
Serinc4	2423	21	7	0.818935	0.238072	-1.78235	Down	0.00259926	0.0274917
Aknad1	2519	21	7	0.787725	0.228999	-1.78235	Down	0.00259926	0.0275167
Clstn3	3019	26	9	0.813755	0.245665	-1.7279	Down	0.00100293	0.0134398
Itgb7	2654	11	4	0.391629	0.1242	-1.65682	Down	0.041001	0.193852
Plekhd1	3280	19	7	0.547347	0.175868	-1.63796	Down	0.0070199	0.0566113
Hoxb3	1863	16	6	0.811504	0.265401	-1.61243	Down	0.0147296	0.095932
Kalrn	8921	16	6	0.169469	0.0554244	-1.61243	Down	0.0147296	0.0959857
Arhgef15	3653	13	5	0.336261	0.112793	-1.5759	Down	0.031287	0.16043
Nudt17	1118	13	5	1.09871	0.368546	-1.5759	Down	0.031287	0.16036
Csf3	1296	31	12	2.26016	0.763027	-1.56662	Down	0.000790196	0.0113884
Guca1b	1677	18	7	1.0142	0.343976	-1.55996	Down	0.0113559	0.0797584
Cckbr	2145	27	11	1.18938	0.422599	-1.49284	Down	0.00253614	0.0269711
Pla2g2e	1055	17	7	1.52258	0.546776	-1.4775	Down	0.0181577	0.110763
Pde1a	2080	29	12	1.3174	0.475424	-1.47041	Down	0.00196014	0.0223345
Ubd	671	14	6	1.97146	0.736872	-1.41978	Down	0.0380562	0.184729
Havcr1	2523	14	6	0.524317	0.195974	-1.41978	Down	0.0380562	0.184652
Nrap	5483	21	9	0.361897	0.135266	-1.41978	Down	0.0105522	0.0754792
Il10	682	78	34	10.8067	4.10826	-1.39533	Down	9.02e-07	3.62e-05
Igfbp6	868	40	18	4.35435	1.7089	-1.34939	Down	0.000632798	0.00943525
Phykpl	1589	22	10	1.30822	0.518608	-1.33489	Down	0.0124331	0.0847185
Pax8	2486	22	10	0.83619	0.331484	-1.33489	Down	0.0124331	0.0847681
Ppfibp2	3388	44	20	1.22714	0.486463	-1.33489	Down	0.00037578	0.00617201
Gna15	1677	28	13	1.57764	0.638813	-1.3043	Down	0.00548078	0.0472768
Tff1	462	15	7	3.06784	1.24859	-1.29692	Down	0.044655	0.204165
Arl11	1455	15	7	0.974118	0.396459	-1.29692	Down	0.044655	0.204245
Dazl	2836	19	9	0.633039	0.261517	-1.27539	Down	0.025166	0.13804
Tmem86b	1123	20	10	1.6828	0.73381	-1.19739	Down	0.0286542	0.150509
Ifi47	1874	18	9	0.907583	0.395764	-1.19739	Down	0.038156	0.184828
Dagla	5567	36	18	0.611033	0.266449	-1.19739	Down	0.00316178	0.0319332
Mtmr11	2713	104	52	3.62215	1.57949	-1.19739	Down	4.68e-07	2.03e-05
Flt3lg	1088	34	17	2.9528	1.28761	-1.19739	Down	0.00414048	0.0387899
Zbtb37	1775	43	22	2.28904	1.02138	-1.16422	Down	0.00158847	0.0188752
Avpr2	1116	48	25	4.06406	1.84603	-1.13849	Down	0.00104061	0.0138018
Msh5	2654	38	20	1.3529	0.621001	-1.12339	Down	0.00393914	0.0373545
Kif9	2373	19	10	0.756553	0.347269	-1.12339	Down	0.0427148	0.199205
Slc9a9	3476	26	14	0.706768	0.331903	-1.09047	Down	0.0202348	0.119369
Mmp13	2602	1955	1062	70.9942	33.6342	-1.07777	Down	5.73e-90	6.07e-87
Ankrd34a	2864	53	29	1.74858	0.834427	-1.06733	Down	0.00106785	0.0140193
Capn8	2411	20	11	0.78382	0.375975	-1.05988	Down	0.0471136	0.209644
Myo1f	3814	60	33	1.48646	0.713012	-1.05988	Down	0.00053374	0.00824324
Tnfsf10	862	27	15	2.95965	1.43399	-1.04539	Down	0.0221804	0.126057
Maob	2389	23	13	0.909693	0.448426	-1.02051	Down	0.0387144	0.186062
Ppp1r3c	2751	51	29	1.75171	0.868702	-1.01183	Down	0.00212816	0.0237835
Pak3	2152	51	29	2.23929	1.1105	-1.01183	Down	0.00212816	0.0238064
