# Supplementary material for: The circular RNA circSlc7a11 promotes bone cancer pain pathogenesis in rats by modulating LLC-WRC 256 cell proliferation and apoptosis
Source: Mol Cell Biochem. 2021 Jan 12;476(4):1751–63. doi: 10.1007/s11010-020-04020-1 (PMC7940317; doi:10.1007/s11010-020-04020-1)
Supplement: Supplementary file 3 — (xlsx 24 kb) [file 11010_2020_4020_MOESM3_ESM.xlsx]

## Sheet: Supplemental Table 3
Supplemental Table 3. mRNAs that were differentially expressed between LLC-WRC 256 cells and LLC-WRC 256 cells treated with si-circSlc7a11-1.
geneID	geneLength	siRNA-NC-Expression	si-circSlc7a11-1-Expression	siRNA-NC-RPKM	si-circSlc7a11-1-RPKM	log2 Ratio(si-circSlc7a11-1/siRNA-NC)	Up-Down-Regulation(si-circSlc7a11-1/siRNA-NC)	P-value	FDR
RGD1563302	696	0	6	0.001	0.694308	9.43943	Up	0.0194239	0.191086
Calml4	896	0	6	0.001	0.539329	9.07502	Up	0.0194239	0.191569
Gpbar1	990	0	6	0.001	0.48812	8.93109	Up	0.0194239	0.191731
Layn	1162	0	5	0.001	0.346557	8.43695	Up	0.0376586	0.266642
Ebi3	1186	0	5	0.001	0.339544	8.40745	Up	0.0376586	0.267452
Tssk1b	1424	0	5	0.001	0.282794	8.14361	Up	0.0376586	0.267777
Camk4	1756	0	6	0.001	0.275193	8.1043	Up	0.0194239	0.191893
Tubg2	1614	0	5	0.001	0.249504	7.96292	Up	0.0376586	0.267127
Sfrp2	1977	0	6	0.001	0.24443	7.93328	Up	0.0194239	0.191408
Fam227a	3197	0	7	0.001	0.176346	7.46227	Up	0.0100186	0.12628
Igfbp3	2407	0	5	0.001	0.167303	7.38632	Up	0.0376586	0.267289
Slc5a1	2522	0	5	0.001	0.159674	7.31899	Up	0.0376586	0.266965
Gjb4	2640	0	5	0.001	0.152537	7.25302	Up	0.0376586	0.267614
Prrt3	4342	0	8	0.001	0.148392	7.21327	Up	0.0051675	0.0832565
Arhgap30	3672	0	6	0.001	0.131601	7.04003	Up	0.0194239	0.190926
Oacyl	3430	0	5	0.001	0.117405	6.87535	Up	0.0376586	0.266804
Scube1	4237	0	6	0.001	0.114052	6.83355	Up	0.0194239	0.191247
Serinc5	5408	1	11	0.015864	0.16382	3.36828	Up	0.00482924	0.0803522
Zfp521	4723	1	9	0.0181648	0.153474	3.07878	Up	0.0155712	0.168645
Igfals	2131	1	9	0.0402592	0.340149	3.07878	Up	0.0155712	0.168489
Bspry	2185	2	18	0.0785284	0.663486	3.07878	Up	0.000377022	0.0131251
Sparc	2029	3	23	0.126849	0.912969	2.84745	Up	9.51e-05	0.00461389
Matk	1631	1	7	0.052601	0.345664	2.71621	Up	0.0488276	0.304444
Selenbp1	1621	1	7	0.0529255	0.347797	2.71621	Up	0.0488276	0.304606
Phkg1	1381	2	14	0.124247	0.816478	2.71621	Up	0.00354158	0.0654437
Rln3	470	1	7	0.182537	1.19953	2.71621	Up	0.0488276	0.304769
Map3k5	4144	1	7	0.0207028	0.136047	2.71621	Up	0.0488276	0.304931
Fcgbp	7967	1	7	0.0107685	0.0707642	2.71621	Up	0.0488276	0.304282
Gnrh1	467	2	12	0.367419	2.06954	2.49382	Up	0.0104713	0.130579
Nptxr	4855	2	10	0.0353418	0.16589	2.23078	Up	0.0299706	0.240608
Pax8	2486	5	24	0.172551	0.777536	2.17189	Up	0.000610472	0.0189408
Clgn	2274	3	14	0.113182	0.495847	2.13125	Up	0.0110531	0.135522
Serpina3c	1670	2	9	0.102745	0.434047	2.07878	Up	0.0499416	0.30892
Fxyd6	1766	2	9	0.09716	0.410452	2.07878	Up	0.0499416	0.309083
Hspb9	646	3	13	0.398416	1.62077	2.02433	Up	0.0181047	0.18351
Cd300a	1505	3	12	0.171015	0.642178	1.90885	Up	0.0293636	0.237857
Ifi47	1874	5	20	0.228902	0.859549	1.90885	Up	0.00414918	0.0725455
Adra2a	2801	4	15	0.122517	0.431309	1.81574	Up	0.0173817	0.178189
Mmp28	1578	7	26	0.380574	1.32702	1.80194	Up	0.00154848	0.0376561
Lat	1188	5	17	0.361079	1.15251	1.67439	Up	0.0161445	0.171988
Aifm3	2314	4	13	0.148301	0.452471	1.60929	Up	0.0427854	0.284353
Havcr1	2523	4	13	0.136016	0.414989	1.60929	Up	0.0427854	0.284191
Insr	5399	6	19	0.0953424	0.283433	1.57182	Up	0.0146893	0.162248
Pdzd3	2120	5	15	0.20234	0.569857	1.49382	Up	0.0380928	0.267932
Gnat1	2169	5	15	0.197769	0.556983	1.49382	Up	0.0380928	0.267771
Tmprss9	3341	6	18	0.154072	0.433917	1.49382	Up	0.0223006	0.206206
Cfb	2560	9	26	0.301614	0.817982	1.43937	Up	0.00700522	0.101537
Eno4	2462	18	52	0.627239	1.70108	1.43937	Up	0.000116726	0.00539664
Sytl1	2038	7	20	0.294674	0.79038	1.42343	Up	0.0197392	0.19289
Mmp11	2236	6	17	0.230212	0.612333	1.41135	Up	0.0335158	0.25195
Clstn3	3019	12	33	0.341009	0.880362	1.36828	Up	0.00331168	0.0619788
Rhbdl1	1512	7	19	0.397187	1.01207	1.34943	Up	0.029271	0.237766
Fbxo2	1293	6	16	0.398108	0.996625	1.32389	Up	0.0498236	0.308516
Lrrn4cl	2372	7	18	0.253181	0.611179	1.27142	Up	0.0429602	0.285029
Kcnj11	3034	7	18	0.197939	0.477823	1.27142	Up	0.0429602	0.284867
Eqtn	1051	11	28	0.897921	2.14568	1.25678	Up	0.0114869	0.138948
Cln3	1675	12	30	0.614631	1.4425	1.23078	Up	0.00996306	0.12626
LOC654482	1318	8	20	0.520742	1.22215	1.23078	Up	0.0369468	0.265296
Kcnn1	1611	9	22	0.479287	1.09986	1.19836	Up	0.0317256	0.245271
Lrrc14b	2575	9	22	0.299857	0.688107	1.19836	Up	0.0317256	0.244785
Fam131b	4021	9	22	0.192025	0.440655	1.19836	Up	0.0317256	0.244947
Aqp11	1289	9	22	0.599015	1.37461	1.19836	Up	0.0317256	0.245109
Clec2d	702	14	34	1.71096	3.90079	1.18896	Up	0.0074647	0.105708
Nupr1	625	20	48	2.74535	6.18545	1.17189	Up	0.0015972	0.0386801
Necab3	1772	30	71	1.45247	3.22705	1.15171	Up	0.000145133	0.00643036
Klf1	1514	15	35	0.84999	1.86188	1.13125	Up	0.00904758	0.119177
Tgfbr3	3931	23	53	0.501965	1.08588	1.11321	Up	0.00143976	0.0359847
Ttc30b	2570	37	84	1.23514	2.63243	1.09172	Up	7.4e-05	0.00379649
Gipr	2701	19	43	0.6035	1.2822	1.08719	Up	0.00495752	0.08202
LOC288978	1099	18	40	1.40515	2.93138	1.06086	Up	0.00794678	0.110659
Bmf	2084	18	40	0.741008	1.54587	1.06086	Up	0.00794678	0.110527
Clca2	3310	11	24	0.28511	0.583974	1.03438	Up	0.0457772	0.295017
Emilin3	2440	11	24	0.386769	0.792194	1.03438	Up	0.0457772	0.294855
Abcc6	5775	35	76	0.519953	1.05992	1.0275	Up	0.000336072	0.0119122
Cntd1	2501	12	26	0.411638	0.837279	1.02433	Up	0.0388518	0.270345
Dll3	1972	12	26	0.522063	1.06188	1.02433	Up	0.0388518	0.270184
Sh3bgrl2	2625	35	75	1.1439	2.30114	1.00839	Up	0.000452686	0.0149578
RGD1560289	3034	21	45	0.593816	1.19456	1.00839	Up	0.00683668	0.0993399
Ptgir	1360	8	0	0.504661	0.001	-8.97917	Down	0.00292644	0.0572418
Olr155	972	5	0	0.441318	0.001	-8.78568	Down	0.0257772	0.220729
Gpr18	1332	5	0	0.322043	0.001	-8.33111	Down	0.0257772	0.221377
Matn3	1999	6	0	0.257506	0.001	-8.00846	Down	0.0124816	0.145561
Asz1	1725	5	0	0.248673	0.001	-7.95811	Down	0.0257772	0.220568
Otop1	1827	5	0	0.23479	0.001	-7.87523	Down	0.0257772	0.222193
Ihh	2272	6	0	0.226564	0.001	-7.82378	Down	0.0124816	0.145852
Rit2	1902	5	0	0.225532	0.001	-7.81719	Down	0.0257772	0.222029
Btnl5	1944	5	0	0.220659	0.001	-7.78568	Down	0.0257772	0.220891
Arhgap9	2394	5	0	0.179182	0.001	-7.48528	Down	0.0257772	0.22154
Chrm4	2755	5	0	0.155703	0.001	-7.28265	Down	0.0257772	0.221053
Cx3cl1	3057	5	0	0.140321	0.001	-7.13259	Down	0.0257772	0.221703
Paqr5	3701	6	0	0.139085	0.001	-7.11982	Down	0.0124816	0.145998
Kcnt1	3714	6	0	0.138598	0.001	-7.11477	Down	0.0124816	0.146144
Mical1	3536	5	0	0.121313	0.001	-6.92259	Down	0.0257772	0.221215
Olr1	3751	5	0	0.114359	0.001	-6.83743	Down	0.0257772	0.221866
Sorcs2	5713	6	0	0.0901022	0.001	-6.49349	Down	0.0124816	0.145706
Ebf2	5439	5	0	0.0788677	0.001	-6.30136	Down	0.0257772	0.222357
Oasl	1980	2663	116	115.386	4.71849	-4.612	Down	0	0
Ifit3	2026	58	4	2.45605	0.159012	-3.94913	Down	2.35e-14	6.7e-12
Rsad2	3593	1702	122	40.6397	2.73472	-3.89342	Down	0	0
Wnt7b	1028	13	1	1.08492	0.0783461	-3.79159	Down	0.000640382	0.0194056
Cxcl10	1134	5510	456	416.857	32.3864	-3.68609	Down	0	0
Rtp3	1960	53	5	2.31989	0.205459	-3.49714	Down	3.92e-12	9.35e-10
Irg1	2143	37	4	1.48125	0.150331	-3.3006	Down	1.88e-08	2.36e-06
Gldc	3367	9	1	0.229323	0.0239203	-3.26107	Down	0.00872582	0.116914
Isg15	663	955	108	123.577	13.1196	-3.23562	Down	3.43e-182	1e-178
Ttc39a	2647	8	1	0.259289	0.0304268	-3.09115	Down	0.0165113	0.173993
Ttc30a1	2442	7	1	0.245924	0.0329811	-2.8985	Down	0.030982	0.243219
Ptprcap	836	7	1	0.718357	0.0963394	-2.8985	Down	0.030982	0.242893
Il13ra2	1915	7	1	0.313601	0.0420573	-2.8985	Down	0.030982	0.243056
Slc6a4	2650	9	2	0.29137	0.0607847	-2.26107	Down	0.0294598	0.237977
Ifi27l2b	451	907	206	172.536	36.7876	-2.22961	Down	2.02e-115	3.93e-112
Rtp4	1928	393	95	17.4877	3.96851	-2.13968	Down	1.67e-48	2.16e-45
LOC302022	1361	12	3	0.756435	0.177531	-2.09115	Down	0.0151781	0.165769
Cd28	1277	23	6	1.5452	0.378417	-2.02975	Down	0.000785022	0.0224509
Il12a	793	11	3	1.19006	0.30469	-1.96562	Down	0.0258772	0.220938
Cmpk2	3054	1710	483	48.0369	12.7376	-1.91505	Down	1.59e-177	3.72e-174
Mt3	376	14	4	3.19439	0.856806	-1.8985	Down	0.0132218	0.151475
Myom2	4513	10	3	0.1901	0.0535385	-1.82811	Down	0.0435538	0.287987
Samd15	1889	13	4	0.590418	0.170545	-1.79159	Down	0.0219234	0.20515
Mx2	2565	15	5	0.501709	0.156998	-1.67611	Down	0.0182217	0.183741
Atp4b	1484	15	5	0.867173	0.27136	-1.67611	Down	0.0182217	0.183582
Nutm1	3688	12	4	0.279151	0.0873533	-1.67611	Down	0.0359004	0.261474
Syn3	2258	14	5	0.531927	0.178343	-1.57657	Down	0.0292326	0.237619
Oasl2	1743	680	246	33.4703	11.3671	-1.55802	Down	4.66e-54	7.79e-51
Apol9a	1568	200	73	10.9429	3.74962	-1.54518	Down	7.87e-17	2.71e-14
Gjb3	813	27	10	2.84919	0.990649	-1.52411	Down	0.00275688	0.0554076
Egf	4609	16	6	0.297825	0.104847	-1.50618	Down	0.023648	0.212614
Pdzrn4	3368	13	5	0.331146	0.119566	-1.46966	Down	0.0462876	0.296834
Mtmr7	2669	13	5	0.417872	0.15088	-1.46966	Down	0.0462876	0.296672
C1s	2899	23	9	0.680656	0.250037	-1.44478	Down	0.00805676	0.111395
Aamdc	876	30	13	2.93809	1.19522	-1.2976	Down	0.00511678	0.0833579
Cradd	793	16	7	1.73099	0.710944	-1.28379	Down	0.0447036	0.291146
Cmbl	1131	25	11	1.89638	0.783322	-1.27557	Down	0.0118618	0.141868
Ptk2b	3848	59	26	1.31542	0.544188	-1.27335	Down	9.97e-05	0.00474028
Ifit2	3410	36	16	0.905725	0.377899	-1.26107	Down	0.0026519	0.0541349
H2afy2	1959	33	15	1.4452	0.61669	-1.22865	Down	0.0048464	0.0805232
Pianp	2433	22	10	0.775763	0.331031	-1.22865	Down	0.0221164	0.206132
LOC688452	1112	48	22	3.70326	1.59341	-1.21668	Down	0.000718698	0.0212288
Acrbp	1260	32	15	2.17885	0.958807	-1.18426	Down	0.00706178	0.101852
Csad	2044	23	11	0.965373	0.433433	-1.15528	Down	0.025718	0.22201
Csmd1	12988	69	34	0.45578	0.210837	-1.11221	Down	0.000154945	0.00678797
Fgf21	627	28	14	3.83124	1.79834	-1.09115	Down	0.018431	0.185054
Ddx58	4511	671	344	12.7614	6.1418	-1.05505	Down	7.5e-30	5.48e-27
Hr	5617	42	22	0.641495	0.315449	-1.02403	Down	0.00593358	0.0919273
Nxph4	1555	32	17	1.7655	0.880499	-1.00368	Down	0.0184239	0.185141
