# Supplementary material for: The circular RNA circSlc7a11 promotes bone cancer pain pathogenesis in rats by modulating LLC-WRC 256 cell proliferation and apoptosis
Source: Mol Cell Biochem. 2021 Jan 12;476(4):1751–63. doi: 10.1007/s11010-020-04020-1 (PMC7940317; doi:10.1007/s11010-020-04020-1)
Supplement: Supplementary file 4 — (xlsx 27 kb) [file 11010_2020_4020_MOESM4_ESM.xlsx]

## Sheet: Supplemental Table 4
Supplemental Table 4. mRNAs that were differentially expressed between LLC-WRC 256 cells and LLC-WRC 256 cells treated with si-circSlc7a11-2.
geneID	geneLength	siRNA-NC-Expression	si-circSlc7a11-2-Expression	siRNA-NC-RPKM	si-circSlc7a11-2-RPKM	log2 Ratio(si-circSlc7a11-2/siRNA-NC)	Up-Down-Regulation(si-circSlc7a11-2/siRNA-NC)	P-value	FDR
Phgr1	451	0	6	0.001	0.986051	9.94552	Up	0.0255876	0.160158
Calml4	896	0	8	0.001	0.66177	9.37019	Up	0.007365	0.0717308
Layn	1162	0	7	0.001	0.446495	8.8025	Up	0.0137278	0.107622
Ebi3	1186	0	7	0.001	0.43746	8.77301	Up	0.0137278	0.107766
Mgarp	1206	0	7	0.001	0.430205	8.74888	Up	0.0137278	0.107693
RGD1310262	1036	0	5	0.001	0.357713	8.48266	Up	0.0476934	0.235974
Fam227a	3197	0	14	0.001	0.324571	8.34239	Up	0.000175631	0.00415565
S100b	1484	0	6	0.001	0.299669	8.22723	Up	0.0255876	0.160243
Lag3	1792	0	7	0.001	0.289524	8.17754	Up	0.0137278	0.107838
Ak8	1551	0	5	0.001	0.238937	7.90049	Up	0.0476934	0.236873
Fam101a	1609	0	5	0.001	0.230324	7.84752	Up	0.0476934	0.236073
Egln3	2817	0	8	0.001	0.210488	7.7176	Up	0.007365	0.0716713
Negr1	1808	0	5	0.001	0.204973	7.67929	Up	0.0476934	0.236372
Baiap2l2	1940	0	5	0.001	0.191026	7.57763	Up	0.0476934	0.235874
Col9a2	2954	0	7	0.001	0.175636	7.45644	Up	0.0137278	0.10791
Slc5a1	2522	0	5	0.001	0.146943	7.19912	Up	0.0476934	0.236472
Cd36	2597	0	5	0.001	0.1427	7.15684	Up	0.0476934	0.236273
Chrnb3	2606	0	5	0.001	0.142207	7.15185	Up	0.0476934	0.236672
Gna14	2732	0	5	0.001	0.135648	7.08373	Up	0.0476934	0.236772
Gfpt2	2992	0	5	0.001	0.123861	6.95257	Up	0.0476934	0.236173
Itpkb	3935	0	6	0.001	0.113014	6.82035	Up	0.0255876	0.160329
Ptpru	5129	0	5	0.001	0.072254	6.17501	Up	0.0476934	0.236973
Cacna1f	5969	0	5	0.001	0.0620859	5.95619	Up	0.0476934	0.236572
Sdk2	6162	0	5	0.001	0.0601413	5.91029	Up	0.0476934	0.235775
RGD1560958	649	1	16	0.132192	1.82726	3.78898	Up	0.00044888	0.00908286
Zfp521	4723	1	12	0.0181648	0.188316	3.37394	Up	0.0042868	0.0490828
Igfals	2131	1	10	0.0402592	0.347809	3.11091	Up	0.0129282	0.103425
Nptxr	4855	2	18	0.0353418	0.274795	2.9589	Up	0.000736622	0.0135928
Tub	1569	1	9	0.0546796	0.425152	2.9589	Up	0.0222656	0.14631
Serinc5	5408	1	8	0.015864	0.109642	2.78898	Up	0.038088	0.208977
Il1a	1992	1	8	0.0430684	0.297663	2.78898	Up	0.038088	0.208684
Lpar1	3294	1	8	0.026045	0.180008	2.78898	Up	0.038088	0.208781
Map3k5	4144	1	8	0.0207028	0.143085	2.78898	Up	0.038088	0.208879
Adcy6	5911	1	8	0.014514	0.100312	2.78898	Up	0.038088	0.208586
Erich4	937	2	13	0.183121	1.02832	2.48942	Up	0.00983598	0.0865979
Sparc	2029	3	19	0.126849	0.694059	2.45194	Up	0.00162943	0.0249648
Tex38	805	2	12	0.213149	1.10487	2.37394	Up	0.0162155	0.119464
Serpina3c	1670	2	11	0.102745	0.488204	2.24841	Up	0.026521	0.163816
Slit3	5205	3	16	0.049448	0.227837	2.20402	Up	0.00698814	0.0688605
Chst11	1989	3	16	0.1294	0.596225	2.20402	Up	0.00698814	0.0689183
Plet1	1286	4	21	0.26685	1.21033	2.1813	Up	0.00191198	0.028119
Hoxaas3	944	3	15	0.272645	1.17773	2.11091	Up	0.0112021	0.0938382
Gnrh1	467	2	10	0.367419	1.58711	2.11091	Up	0.0429858	0.223618
Cd300a	1505	3	14	0.171015	0.689472	2.01137	Up	0.0178163	0.12734
Slc37a2	1521	3	14	0.169216	0.682219	2.01137	Up	0.0178163	0.127263
Vcan	11896	6	27	0.0432712	0.168224	1.9589	Up	0.000924134	0.0161154
Pdzd3	2120	5	22	0.20234	0.769151	1.92648	Up	0.00327522	0.0410224
Cln3	1675	12	52	0.614631	2.30098	1.90446	Up	4.9e-06	0.000200454
LOC500300	1266	4	16	0.271066	0.936723	1.78898	Up	0.018292	0.129323
Serinc2	1808	6	24	0.284709	0.98387	1.78898	Up	0.0033818	0.0420432
Tmem150b	1667	3	12	0.154395	0.533544	1.78898	Up	0.0438602	0.225468
Atp6v1e2	992	3	12	0.259453	0.896591	1.78898	Up	0.0438602	0.225369
Klf1	1514	15	52	0.84999	2.54567	1.58253	Up	5.85e-05	0.00162751
Ppara	2021	7	24	0.297153	0.880176	1.56659	Up	0.0075749	0.0729877
Xdh	4200	5	17	0.102134	0.300002	1.55451	Up	0.027098	0.165982
Resp18	719	5	17	0.596609	1.75245	1.55451	Up	0.027098	0.166069
Ptprg	4426	5	17	0.0969186	0.284684	1.55451	Up	0.027098	0.166156
Fam122b	3806	8	27	0.180331	0.525799	1.54387	Up	0.00493504	0.0543828
Insr	5399	6	20	0.0953424	0.274563	1.52595	Up	0.0173658	0.125573
Pax8	2486	5	16	0.172551	0.477028	1.46705	Up	0.0402972	0.216741
S100a5	445	5	16	0.963958	2.66492	1.46705	Up	0.0402972	0.216443
Gnat1	2169	5	16	0.197769	0.546746	1.46705	Up	0.0402972	0.216542
RGD1311447	937	5	16	0.457803	1.26563	1.46705	Up	0.0402972	0.216641
Slc7a7	2068	7	22	0.290399	0.788491	1.44106	Up	0.0164249	0.120854
Dcxr	853	14	44	1.40808	3.82321	1.44106	Up	0.000573852	0.0110951
Sh3d21	1859	9	28	0.415347	1.11636	1.42641	Up	0.00686498	0.067932
Fam131b	4021	9	28	0.192025	0.516118	1.42641	Up	0.00686498	0.0678748
Kcnj11	3034	7	21	0.197939	0.513013	1.37394	Up	0.023895	0.153409
Slc23a3	2052	6	18	0.250855	0.65016	1.37394	Up	0.0374676	0.206441
Nos2	3793	6	18	0.135712	0.351734	1.37394	Up	0.0374676	0.206538
LOC654482	1318	8	23	0.520742	1.29341	1.31254	Up	0.022065	0.14548
Il9	563	7	20	1.06669	2.63297	1.30355	Up	0.0344576	0.195738
Ypel2	2166	7	20	0.27726	0.684379	1.30355	Up	0.0344576	0.195549
Ppm1n	1368	14	40	0.877991	2.1672	1.30355	Up	0.0023739	0.0325089
Nek11	2646	7	20	0.226964	0.560228	1.30355	Up	0.0344576	0.195643
Ssc5d	4495	10	28	0.190862	0.461693	1.27441	Up	0.0130836	0.104242
Spag4	1461	9	25	0.528495	1.26828	1.26291	Up	0.0202324	0.136464
Pgm5	1762	7	19	0.340832	0.799231	1.22955	Up	0.0492238	0.240404
Mmp28	1578	7	19	0.380574	0.892424	1.22955	Up	0.0492238	0.240204
Klf2	1056	7	19	0.568699	1.33357	1.22955	Up	0.0492238	0.240304
Slc25a29	1848	10	27	0.464244	1.0829	1.22194	Up	0.018456	0.129934
Sdpr	2121	9	24	0.364041	0.838678	1.20402	Up	0.0285606	0.171803
Abcc6	5775	35	90	0.519953	1.15509	1.15155	Up	3e-05	0.000984601
Dgat2	2294	20	51	0.747971	1.64779	1.13948	Up	0.00194351	0.0284403
Tacc1	7632	21	53	0.236064	0.51471	1.12458	Up	0.00176408	0.0265426
Fcho1	3236	16	40	0.424189	0.916171	1.11091	Up	0.00736714	0.0715735
Akap7	1044	15	37	1.23265	2.62679	1.09154	Up	0.0111552	0.0938476
Ppef1	2326	15	37	0.553261	1.17901	1.09154	Up	0.0111552	0.0937804
Csf3	1296	19	46	1.25776	2.63074	1.06461	Up	0.00539574	0.0578305
Aadat	1809	12	29	0.569103	1.18819	1.062	Up	0.0287452	0.172559
Pbx4	1384	10	24	0.619887	1.28529	1.05201	Up	0.049381	0.240771
Prrt1	1949	16	38	0.704298	1.4451	1.03691	Up	0.0135889	0.107105
Scn2a	8371	21	49	0.215224	0.433854	1.01137	Up	0.00584772	0.0610577
Gipr	2701	19	44	0.6035	1.2074	1.00048	Up	0.00974336	0.0863656
Rtp3	1960	53	0	2.31989	0.001	-11.1798	Down	1.85e-18	4.94e-16
Cort	438	6	0	1.17524	0.001	-10.1987	Down	0.00919104	0.0833586
Wnt7b	1028	13	0	1.08492	0.001	-10.0834	Down	4.22e-05	0.00126778
Clec2d2	702	4	0	0.488845	0.001	-8.93323	Down	0.0427828	0.224151
Klrk1	1158	5	0	0.370433	0.001	-8.53307	Down	0.0198297	0.13554
Fpr1	1208	5	0	0.355101	0.001	-8.47208	Down	0.0198297	0.135777
Sh2d1a	1208	5	0	0.355101	0.001	-8.47208	Down	0.0198297	0.135303
Hoxb8	973	4	0	0.352692	0.001	-8.46226	Down	0.0427828	0.223752
Gpr18	1332	5	0	0.322043	0.001	-8.33111	Down	0.0198297	0.135698
Tbx2	1234	4	0	0.278095	0.001	-8.11943	Down	0.0427828	0.223453
Matn3	1999	6	0	0.257506	0.001	-8.00846	Down	0.00919104	0.08323
Otop1	1827	5	0	0.23479	0.001	-7.87523	Down	0.0198297	0.135936
Gldc	3367	9	0	0.229323	0.001	-7.84124	Down	0.000915184	0.0160547
Ihh	2272	6	0	0.226564	0.001	-7.82378	Down	0.00919104	0.0832942
Btnl5	1944	5	0	0.220659	0.001	-7.78568	Down	0.0198297	0.135146
Cfi	2010	5	0	0.213414	0.001	-7.73751	Down	0.0198297	0.135225
Gpr63	2417	6	0	0.212972	0.001	-7.73452	Down	0.00919104	0.0834231
Has1	2096	5	0	0.204657	0.001	-7.67707	Down	0.0198297	0.135382
Slc7a9	1739	4	0	0.197337	0.001	-7.62452	Down	0.0427828	0.223951
Ttyh1	2956	6	0	0.174139	0.001	-7.44409	Down	0.00919104	0.0831017
Adh7	2024	4	0	0.16955	0.001	-7.40557	Down	0.0427828	0.223354
Chrm4	2755	5	0	0.155703	0.001	-7.28265	Down	0.0198297	0.135461
Ttc30a	2899	5	0	0.147969	0.001	-7.20915	Down	0.0198297	0.135619
Slc28a1	2401	4	0	0.142928	0.001	-7.15914	Down	0.0427828	0.223652
Adra2a	2801	4	0	0.122517	0.001	-6.93683	Down	0.0427828	0.223852
Olr1	3751	5	0	0.114359	0.001	-6.83743	Down	0.0198297	0.135856
Gpr174	4735	6	0	0.108713	0.001	-6.76437	Down	0.00919104	0.0831658
Mybpc1	3911	4	0	0.0877446	0.001	-6.45524	Down	0.0427828	0.224251
Heph	4255	4	0	0.0806508	0.001	-6.33362	Down	0.0427828	0.224051
Myh14	6443	4	0	0.0532623	0.001	-5.73504	Down	0.0427828	0.223553
Oasl	1980	2663	100	115.386	3.74334	-4.946	Down	0	0
Ifit3	2026	58	4	2.45605	0.146334	-4.069	Down	2.07e-15	4.05e-13
Rsad2	3593	1702	131	40.6397	2.70233	-3.91061	Down	0	0
Cxcl10	1134	5510	553	416.857	36.1441	-3.52772	Down	0	0
Slc24a5	1635	8	1	0.419779	0.0453322	-3.21102	Down	0.0115085	0.0950484
Isg15	663	955	129	123.577	14.4212	-3.09915	Down	4.38e-184	1.29e-180
Irg1	2143	37	6	1.48125	0.207517	-2.83551	Down	7.89e-08	5.09e-06
Kcnt1	3714	6	1	0.138598	0.0199564	-2.79598	Down	0.0437082	0.225675
Hic1	2943	6	1	0.174908	0.0251846	-2.79598	Down	0.0437082	0.225576
Myh2	5810	6	1	0.0885979	0.012757	-2.79598	Down	0.0437082	0.22518
Sort1	6690	6	1	0.0769438	0.011079	-2.79598	Down	0.0437082	0.225378
Tspyl4	1988	6	1	0.25893	0.0372828	-2.79598	Down	0.0437082	0.225477
Ccl28	1344	6	1	0.383001	0.0551475	-2.79598	Down	0.0437082	0.225279
Sorcs2	5713	6	1	0.0901022	0.0129736	-2.79598	Down	0.0437082	0.225081
Acacb	7345	9	2	0.105123	0.0201819	-2.38095	Down	0.0203134	0.136853
Slc26a10	2330	13	3	0.47867	0.0954312	-2.3265	Down	0.00528862	0.0570471
Hist1h1b	669	8	2	1.02592	0.221579	-2.21102	Down	0.0370836	0.204903
Trim67	2764	8	2	0.248313	0.0536311	-2.21102	Down	0.0370836	0.204999
Ppp1r3e	1072	8	2	0.640241	0.13828	-2.21102	Down	0.0370836	0.205096
Slc16a12	1876	8	2	0.365852	0.0790173	-2.21102	Down	0.0370836	0.205192
Ifi27l2b	451	907	229	172.536	37.6343	-2.19678	Down	5.97e-119	1.17e-115
Gsta1	1158	11	3	0.814953	0.192016	-2.08549	Down	0.0169279	0.123549
Hck	2056	11	3	0.459006	0.108149	-2.08549	Down	0.0169279	0.123626
Rtp4	1928	393	112	17.4877	4.30562	-2.02205	Down	2.24e-47	2.19e-44
Cd28	1277	23	7	1.5452	0.406286	-1.92723	Down	0.000844566	0.0151557
Gpr135	1374	39	12	2.43515	0.64732	-1.91146	Down	1.36e-05	0.000493531
Cmpk2	3054	1710	550	48.0369	13.3481	-1.84751	Down	2.45e-177	5.74e-174
Ankrd13d	2123	17	6	0.686985	0.209472	-1.71352	Down	0.0084008	0.0788104
RT1-DMa	1088	11	4	0.867385	0.272493	-1.67045	Down	0.0391622	0.212584
Arg2	1432	16	6	0.958573	0.310551	-1.62606	Down	0.0138325	0.10801
Tff2	579	16	6	2.37077	0.768064	-1.62606	Down	0.0138325	0.108154
Diras1	1897	16	6	0.723604	0.234428	-1.62606	Down	0.0138325	0.108082
Pdzrn4	3368	13	5	0.331146	0.110033	-1.58953	Down	0.0297026	0.176591
Mab21l1	2390	26	10	0.933305	0.310118	-1.58953	Down	0.00187371	0.0277299
Cebpb	1429	561	220	33.6805	11.4108	-1.56152	Down	4.05e-47	3.66e-44
Ccrl2	1979	15	6	0.65027	0.224714	-1.53295	Down	0.0224944	0.147236
Rab25	1082	15	6	1.18936	0.411007	-1.53295	Down	0.0224944	0.147154
Csmd1	12988	69	28	0.45578	0.159787	-1.51219	Down	8.71e-07	4.48e-05
Nxph4	1555	32	13	1.7655	0.619638	-1.51058	Down	0.000865854	0.0153732
LOC302022	1361	12	5	0.756435	0.272293	-1.47405	Down	0.0483218	0.237481
Ptk2b	3848	59	25	1.31542	0.481537	-1.44981	Down	1.06e-05	0.000393814
Oasl2	1743	680	290	33.4703	12.3318	-1.4405	Down	1.66e-50	1.78e-47
Xpa	1204	22	10	1.56763	0.6156	-1.34852	Down	0.011513	0.0950188
Mx2	2565	15	7	0.501709	0.202272	-1.31056	Down	0.0422928	0.222678
Ifit2	3410	36	17	0.905725	0.369504	-1.29348	Down	0.00166417	0.0254638
Hist1h2ak	393	21	10	4.58432	1.88596	-1.28141	Down	0.0176649	0.126798
Samd14	2754	22	11	0.685342	0.296042	-1.21102	Down	0.0200672	0.135818
Pianp	2433	22	11	0.775763	0.335101	-1.21102	Down	0.0200672	0.135897
Acrbp	1260	32	16	2.17885	0.941183	-1.21102	Down	0.00490156	0.0541154
Armcx1	2127	39	20	1.57306	0.696927	-1.17449	Down	0.00240174	0.0327373
Foxa1	2173	76	39	3.00056	1.33024	-1.17355	Down	2.17e-05	0.000737742
LOC688452	1112	48	25	3.70326	1.66633	-1.15213	Down	0.000900646	0.0158708
Phex	4220	46	24	0.935177	0.421525	-1.14962	Down	0.00118015	0.0194253
Zc2hc1c	1973	20	11	0.869664	0.413229	-1.07352	Down	0.0442104	0.226376
RGD1309870	747	40	22	4.59397	2.18287	-1.07352	Down	0.00423526	0.0486827
Dazl	2836	25	14	0.756279	0.365887	-1.04752	Down	0.0271222	0.166044
Tmem117	2781	21	12	0.647838	0.31982	-1.01838	Down	0.0481216	0.236695
