# Supplementary material for: The circular RNA circSlc7a11 promotes bone cancer pain pathogenesis in rats by modulating LLC-WRC 256 cell proliferation and apoptosis
Source: Mol Cell Biochem. 2021 Jan 12;476(4):1751–63. doi: 10.1007/s11010-020-04020-1 (PMC7940317; doi:10.1007/s11010-020-04020-1)
Supplement: Supplementary file 5 — (xlsx 12 kb) [file 11010_2020_4020_MOESM5_ESM.xlsx]

## Sheet: Supplemental Table 5
Supplemental Table 5. A list of miRNAs and mRNAs predicted to be targeted by circSlc7a11.
circRNA	miRNA	Number of binding sites of circRNA and miRNA	mRNA	Number of binding sites of miRNA and mRNA
chr2:139502624|139520450	rno-miR-742-3p	2	Nptxr	3
chr2:139502624|139520450	rno-miR-742-3p	2	Ptk2b	1
chr2:139502624|139520450	rno-miR-541-5p	2	Kcnj11	1
chr2:139502624|139520450	rno-miR-541-5p	2	Nptxr	2
chr2:139502624|139520450	rno-miR-541-5p	2	Pax8	1
chr2:139502624|139520450	rno-miR-872-3p	1	Ptk2b	1
chr2:139502624|139520450	rno-miR-673-5p	1	Cmpk2	2
chr2:139502624|139520450	rno-miR-673-5p	1	Ifit3	2
chr2:139502624|139520450	rno-miR-673-5p	1	Kcnj11	1
chr2:139502624|139520450	rno-miR-6332	1	Kcnj11	2
chr2:139502624|139520450	rno-miR-6332	1	Nptxr	1
chr2:139502624|139520450	rno-miR-6332	1	Ptk2b	1
chr2:139502624|139520450	rno-miR-6332	1	Rsad2	1
chr2:139502624|139520450	rno-miR-598-5p	1	Nptxr	1
chr2:139502624|139520450	rno-miR-582-5p	1	Ptk2b	1
chr2:139502624|139520450	rno-miR-568	1	Rsad2	1
chr2:139502624|139520450	rno-miR-551b-3p	1	Ptk2b	1
chr2:139502624|139520450	rno-miR-496-5p	1	Cmpk2	1
chr2:139502624|139520450	rno-miR-496-5p	1	Nptxr	2
chr2:139502624|139520450	rno-miR-496-5p	1	Pax8	1
chr2:139502624|139520450	rno-miR-494-5p	1	Cmpk2	1
chr2:139502624|139520450	rno-miR-494-5p	1	Nptxr	2
chr2:139502624|139520450	rno-miR-494-5p	1	Pax8	2
chr2:139502624|139520450	rno-miR-494-5p	1	Rsad2	1
chr2:139502624|139520450	rno-miR-466c-5p	1	Kcnj11	1
chr2:139502624|139520450	rno-miR-448-3p	1	Rsad2	1
chr2:139502624|139520450	rno-miR-425-3p	1	Ifit3	1
chr2:139502624|139520450	rno-miR-410-5p	1	Nptxr	2
chr2:139502624|139520450	rno-miR-410-5p	1	Pax8	1
chr2:139502624|139520450	rno-miR-410-5p	1	Rsad2	1
chr2:139502624|139520450	rno-miR-365-5p	1	Kcnj11	1
chr2:139502624|139520450	rno-miR-365-5p	1	Nptxr	1
chr2:139502624|139520450	rno-miR-365-5p	1	Rtp4	1
chr2:139502624|139520450	rno-miR-361-5p	1	Cmpk2	2
chr2:139502624|139520450	rno-miR-3590-5p	1	Ifit3	1
chr2:139502624|139520450	rno-miR-3590-5p	1	Nptxr	1
chr2:139502624|139520450	rno-miR-3590-5p	1	Rsad2	1
chr2:139502624|139520450	rno-miR-3558-5p	1	Rsad2	1
chr2:139502624|139520450	rno-miR-338-3p	1	Nptxr	2
chr2:139502624|139520450	rno-miR-296-3p	1	Ifit3	2
chr2:139502624|139520450	rno-miR-296-3p	1	Nptxr	1
chr2:139502624|139520450	rno-miR-296-3p	1	Pax8	1
chr2:139502624|139520450	rno-miR-296-3p	1	Ptk2b	2
chr2:139502624|139520450	rno-miR-24-2-5p	1	Kcnj11	1
chr2:139502624|139520450	rno-miR-24-1-5p	1	Kcnj11	1
chr2:139502624|139520450	rno-miR-23b-3p	1	Ptk2b	1
chr2:139502624|139520450	rno-miR-23a-3p	1	Ptk2b	1
chr2:139502624|139520450	rno-miR-22-5p	1	Nptxr	1
chr2:139502624|139520450	rno-miR-218a-2-3p	1	Pax8	2
chr2:139502624|139520450	rno-miR-216b-5p	1	Rsad2	1
chr2:139502624|139520450	rno-miR-146b-3p	1	Rtp4	1
chr2:139502624|139520450	rno-miR-142-5p	1	Nptxr	1
chr2:139502624|139520450	rno-miR-140-3p	1	Ptk2b	1
chr2:139502624|139520450	rno-miR-136-5p	1	Ifit3	1
chr2:139502624|139520450	rno-miR-136-5p	1	Nptxr	1
chr2:139502624|139520450	rno-miR-136-5p	1	Oasl	2
chr2:139502624|139520450	rno-miR-136-5p	1	Rtp4	2
chr2:139502624|139520450	rno-miR-135b-3p	1	Cmpk2	1
chr2:139502624|139520450	rno-miR-128-3p	1	Rsad2	2
chr2:139502624|139520450	rno-miR-107-5p	1	Cmpk2	3
chr2:139502624|139520450	rno-miR-107-5p	1	Kcnj11	1
chr2:139502624|139520450	rno-miR-107-5p	1	Ptk2b	2
chr2:139502624|139520450	rno-miR-103-1-5p	1	Cmpk2	3
chr2:139502624|139520450	rno-miR-103-1-5p	1	Kcnj11	1
chr2:139502624|139520450	rno-miR-103-1-5p	1	Ptk2b	2
chr2:139502624|139520450	rno-miR-100-3p	1	Pax8	1
